# Supplementary material for: Huntingtin phosphorylation governs BDNF homeostasis and improves the phenotype of Mecp2 knockout mice
Source: EMBO Mol Med. 2020 Jan 8;12(2):e10889. doi: 10.15252/emmm.201910889 (PMC7005633; doi:10.15252/emmm.201910889)
Supplement: Supplementary file 4 — Movie EV2 [file EMMM-12-e10889-s004.zip]

Archive with 4 entries (3 files):
- Movie_EV2/
- Movie_EV2/.DS_Store
- Movie_EV2/Movie EV2.rtf
- Movie_EV2/Movie_EV2.mp4
