# Supplementary material for: Huntingtin phosphorylation governs BDNF homeostasis and improves the phenotype of Mecp2 knockout mice
Source: EMBO Mol Med. 2020 Jan 8;12(2):e10889. doi: 10.15252/emmm.201910889 (PMC7005633; doi:10.15252/emmm.201910889)
Supplement: Supplementary file 5 — Source Data for Expanded View [file EMMM-12-e10889-s007.zip]

Archive with 3 entries (2 files):
- EV_source_data/
- EV_source_data/Figure_EV1_source_data.pdf
- EV_source_data/Figure_EV3_source_data.pdf
